# Supplementary material for: Breaking the Cycle of Malnutrition: The Role of Food and Nutrition Literacy in Addressing Food Insecurity Among Lebanese Adolescents
Source: Nutrients. 2025 Sep 30;17(19):3140. doi: 10.3390/nu17193140 (PMC12526276; doi:10.3390/nu17193140)
Supplement: Supplementary file 1 [file nutrients-17-03140-s001.zip]

Archive with 1 entries (1 files):
- nutrients-3881468-supplementary.pdf
